# Supplementary material for: Strengths and weaknesses of EST-based prediction of tissue-specific alternative splicing
Source: BMC Genomics. 2004 Sep 28;5:72. doi: 10.1186/1471-2164-5-72 (PMC521684; doi:10.1186/1471-2164-5-72)
Supplement: Additional File 1 — List of tissues for which tissue specific transcripts are predicted. This is a text file with a listing of all tissues for which specific trascripts exist along with the number of ESTs related to individual tissues. Furthermore, the ESTs derived from normalized libraries and the specific variants predicted via such ESTs are also listed. [file 1471-2164-5-72-S1.txt]

Here is the list of tissues for which the variants exist. In order to avoid possible double counting, the number of variants is estimated by the number of different gene-tissue pairs.
Tissue	# of variants	# of variants by normalized	EST count	Normalized EST count
blood	2	0	12445	0
eye	23	9	171958	79794
breast	4	4	118252	21791
brain	81	39	359489	177668
pancreas	21	5	185558	12648
white blood cells	30	15	255381	114322
lung	9	5	275104	135440
development	4	0	12616	0
uterus	4	3	218445	30445
artery	1	0	16314	0
fibroblast	1	1	14004	12393
testis	100	72	106562	61837
stomach	19	0	115672	0
muscle	8	0	71895	2634
skin	6	0	177156	0
nervous	1	0	117669	31143
pineal gland	1	0	6222	0
tonsil	7	0	18576	1324
adrenal gland	5	0	13819	0
pituitary gland	1	0	8812	0
kidney	11	8	137449	72555
ovar	1	0	93270	10918
placenta	52	38	211830	107714
prostate	14	13	120406	33429
marrow	1	0	35408	0
spleen	2	0	16014	0
heart	4	4	56901	36609
liver	34	0	137349	0
Total	447	216	3084576	896645
Common Total	354	216	2231339	896645
