# Supplementary material for: Strengths and weaknesses of EST-based prediction of tissue-specific alternative splicing
Source: BMC Genomics. 2004 Sep 28;5:72. doi: 10.1186/1471-2164-5-72 (PMC521684; doi:10.1186/1471-2164-5-72)
Supplement: Additional File 3 — Detailed description of RT-PCR experiments This is an excel file containing the primer sequences used for RT-PCR experiments along with detailed comments on the gel pictures subsequently obtained. [file 1471-2164-5-72-S3.xls]

## Sheet: Tabelle1
Cluster	Chr	GENE	EST evidence	EST Annotatio	Comments(39)	Strength(39)	Comments(78)	Strength(78)	Primers		Primers		Primers		Primers		Primers		Primers		Primers
Hs112250	11	Unknown	testis	unnormalized	Testis only (not testis tumor)	weak			134	ACTTTATCTGGAATTCAGGGG	135	CTTATATTGCTCTTTCCAACG	136	TCTTTTAGTGACCACTATACTCA	137	ATTGCTCTTTCCAACGACTT
Hs1706(Hs16725)	14	ISGF3G	stomach	unnormalized	Ubiquitos	strong			46	GCACCCCAGGCTCCAC	47	CTGAACCACCTCTTCCATTG	48	TTCACTGTGATAAGATTCTGTG
Hs112110	12	MRPL42	stomach-lymph	unnormalized	Ubiquitos	strong			61	GAGTAGAAATTGGTATGCTTAGA	62	GACTGAGATAGCAGGATCAC	63	TTATAGTCATCTGGTAGAGGAG
Hs6076a	17	SGN3	testis	unnormalized	no expression	zero			138	AGGATGTTCTGGGTGTCTTC	139	ACAGCAAGGACGCCCAA	140	GCGCGTGCTGCCTTC	141	ACAGCAAGGACGCCCAA
Hs5978	13	LMO7	brain	normalized, fetal brain	brain,testis	medium			58	AGGCGAATCTTTAGATAACCT	59	CAATGCAAATGATAACAAAGACC	60	ATTTGAATCTGAGATAGCAGTC	142	GAAACAATAAATATTTAGACCAAATTG	143	TTGTGCTCTCAAGATGCTG	144	GAAACAATAAATATTTAGACCAAATTG	145	TTCCCACTGACTGACCTGT
Hs274122	8	HRD1	brain,eye	normalized	spinal cord, brain, thymus, eye, salivary gland, kidney, uterus tumor, ovary tumor	weak			55	CACCGCCGAGGGATGA	56	GAGAGCCAGGCACACTG	57	GGCAGCTCCACGTGTTC
Hs279882	1	PC326	testis	normalized	testis (not testis tumor)	medium			146	CGGGTGGAACACCTCTCT	147	GTAGTTCCATAATGACACGTAAA	148	AAGAGAATTTATCCAAAGATTAAAAC	149	CTTTCTGCTGTAAGGATTACTA	150	AATCTGTTGGAATGACACTGG	151	GTAGTTCCATAATGACACGTAAA
Hs80248	8	RBPMS	placenta	normalized,subtracted	Ubiquitos	weak	Ubiquitos	strong	52	CACAGTGCCTGCACTTTAC	53	TTTCTATTTGTTACTGGTCATCA	54	TTTTGCTTTTATTAAAATTTTTATTGA
Hs109655	X	SCML1	testis	normalized	Testis	weak	testis, cervix, spleen, kidney, liver, pancreas, cervix tumor	strong in testis, weak in others	49	GTCGCGGGAGCTCTCT	50	GATTTCACTGGAGCTGTTAGA	51	CTGGCAATGAATAAGGACATC
Hs432900(Hs184592)	12	WNK1	kidney	normalized	kidney	weak	kidney, salivary gland, several others in digestive system	strong in kidney, salivary gland and weak in others	39	AGTTCATGGCCCCTGAGA	40	CATCTTTGTTTTGTCGTATGC	41	CATCTTTGTTTTGTCGTATGC	42	CTTTCATCTTTGTTTTGTCGTA
Hs23557	5	NY-CO-10	testis	normalized	no expression	zero	testis	strong	96	AGGGCAAAAGCAAAAGTAGT	97	TCACTTCTTTTTTCTGCTTGTT	98	GCGGAGTTTGGATAGATAGC	99	TCACTTCTTTTTTCTGCTTGTT
Hs11962	12	BCLG	testis	normalized	testis	weak	testis	strong	84	AACAGGGTGAAGACAAGAGG	85	CTTCATGCTCCAAGCACTG	86	TTCAGGCTGAGTCCTAAACC	87	CTTCATGCTCCAAGCACTG
Hs24119	1	Unknown	pancreas	normalized	7-8 tissues	weak			76	GTTCCTGTTGCTTCAGACAAT	77	CTTAAGAAGATCTATTTCTTTGATG	78	CCTTACGACCGGATATGGG	79	ACAGAGAATTTCAAAATTGTTTTATT
Hs169100	11	Unknown	testis	normalized	no expression	zero	no expression	zero	80	CGGGAAAGGTCACCTAGC	81	GTGTCTGGAGGGAGTTAGG	82	GGAGATTTAAGAGCGGAGTG	83	GTCCATAAGGTAATTTCTGTTCT
Hs48396	16	Unknown	breast	normalized	no expression	zero	no expression	zero	88	GAGGTGCTGGCCAGGAG	89	CTGATTGACCGGAGCGG	90	GAGGTGCTGGCCAGGAG	91	GGGCATACTCCGGTTTCTC
Hs249129	18	CIDE-A	breast	normalized	no expression	zero	no expression	zero	92	AGAGCGAATCCCGTCCC	93	CTTGCTGATGAGCTCCTG	94	CCCCCGCACTTTAAGAGG	95	CCCCCGCACTTTAAGAGG
Hs298184	1	KCNAB2	tumor	unnormalized	Ubiquitos	medium			67	ACTGTAAAAAACCGAGCAAG	68	CTGTAAAACTGGAGCTGTCT	69	TCCCAGGCAGGAGACCC
Hs174051	19	SNRP70	stomach ascites	unnormalized	Ubiquitos	strong			43	GTCTACAGTAAGCGGTCAG	44	TGAGGTGTTGTAAGGGGAG	45	GGCCTCCAGCCCTTCAC
Hs227327	14	RAB1	tumor	unnormalized	fetal(kidney, thymus, liver, spleen), ovary	weak			70	CGGTAAGAATCTGTTGTAGTG	71	GATGATACATATACAGAAAGCTAC	72	GGACACAGCAGGCCAGG
Hs272688	7	Unknown	tumor	unnormalized	no expression	zero	no expression	zero	126	GTGTCTGTGCTGCGAGTA	127	GAGTTGATGGTGTCCGTGG	128	GCACAGGAGACGATGGAC	129	CCCTGGGAGTTGATGGTGT
